# Supplementary material for: Race and Ethnicity and Prehospital Use of Opioid or Ketamine Analgesia in Acute Traumatic Injury
Source: JAMA Netw Open. 2023 Oct 17;6(10):e2338070. doi: 10.1001/jamanetworkopen.2023.38070 (PMC10582796; doi:10.1001/jamanetworkopen.2023.38070)
Supplement: Supplement 1. — eTable 1. OR and AOR of Control Variables for Aim 1: Pain Score Recording eTable 2. OR and AOR of Control Variables for Aim 2: Medication Administration eTable 3. Sensitivity Analysis Aim 1: Pain Score Recording eTable 4. Sensitivity Analysis Aim 2: Medication Administration [file jamanetwopen-e2338070-s001.xlsx]

## Sheet: Content
Table	Name
eTable1	OR and AOR of control variables for aim 1: pain score recording
eTable2	OR and AOR of control variables for aim 2: medication administration
eTable3	Sensitivity analysis aim 1: pain score recording
eTable4	Sensitivity analysis aim 2: medication administration

## Sheet: eTable 1
eTable 1. Adjusted and Unadjusted Odds Ratios (ORs) of control variables for Aim 1: assessing pain score recording
		Unadjusted OR (95% CI)	Adjusted OR (95% CI)
	Race and Ethnicity
	American Indian or Alaskan Native	0.62 (0.61 - 0.64)	0.74 (0.71 - 0.76)		0.62 (0.61-0.64)	0.624	0.61	0.639
	Asian	0.95 (0.93 - 0.96)	0.79 (0.77 - 0.81)		0.95 (0.93-0.96)	0.947	0.93	0.964
	Black or African American	0.97 (0.97 - 0.98)	0.96 (0.95 - 0.97)		0.97 (0.97-0.98)	0.974	0.969	0.98
	Hispanic or Latino	0.88 (0.88 - 0.89)	0.89 (0.88 - 0.90)		0.88 (0.88-0.89)	0.882	0.876	0.889
	Multiple Race (2+)	0.94 (0.91 - 0.97)	0.96 (0.92 - 1.00)		0.94 (0.91-0.97)	0.942	0.91	0.974
	Native Hawaiian or Other Pacific Islander	0.86 (0.83 - 0.9)	0.93 (0.89 - 0.98)		0.86 (0.83-0.9)	0.862	0.828	0.898
	White	1.0 (ref)	1.0 (ref)			pt est	cl	ch
	Gender
	Female	1.0 (ref)	1.0 (ref)
	Male	0.9 (0.9 - 0.91)	0.86 (0.86 - 0.87)		0.9 (0.9-0.91)	0.902	0.899	0.905
	Age, years
	Adolescents, 14-19	1.0 (ref)	1.0 (ref)
	Young adults, 20-29	0.92 (0.91 - 0.93)	0.92 (0.91 - 0.93)		0.92 (0.91-0.93)	0.918	0.909	0.927
	Adults, 30-59	0.93 (0.92 - 0.94)	0.91 (0.90 - 0.92)		0.93 (0.92-0.94)	0.926	0.918	0.935
	Senior Adults, 60-74	0.95 (0.94 - 0.96)	0.87 (0.86 - 0.88)		0.95 (0.94-0.96)	0.951	0.943	0.96
	Elderly, 75-99	0.8 (0.79 - 0.8)	0.68 (0.68 - 0.69)		0.8 (0.79-0.8)	0.795	0.788	0.803
	Duration EMS was with Patient, minutes
	Short, 5 to <15	1.0 (ref)	1.0 (ref)
	Medium, 15 to <30	1.34 (1.33 - 1.34)	1.24 (1.23 - 1.25)		1.34 (1.33-1.34)	1.335	1.327	1.343
	Long, 30 to <45	1.76 (1.75 - 1.77)	1.55 (1.54 - 1.57)		1.76 (1.75-1.77)	1.762	1.751	1.774
	Extended, 45-240	2.2 (2.18 - 2.21)	1.84 (1.82 - 1.86)		2.2 (2.18-2.21)	2.195	2.178	2.213
	Agency Size
	Quartile 1: Small, 1 to < 375	1.0 (ref)	1.0 (ref)
	Quartile 2: Medium, 375 to < 1172	1.04 (1.03 - 1.04)	1.18 (1.04 - 1.33)		1.04 (1.03-1.04)	1.035	1.029	1.04
	Quartile 3: Large, 1173 to < 4080	1.18 (1.17 - 1.19)	1.37 (1.11 - 1.68)		1.18 (1.17-1.19)	1.18	1.173	1.186
	Quartile 4: X-Large, 4080 to < 33,122	1.48 (1.47 - 1.48)	1.71 (1.16 - 2.51)		1.48 (1.47-1.48)	1.476	1.468	1.484
	Urbanicity
	Urban	1.0 (ref)	1.0 (ref)
	Suburban	1.07 (1.06 - 1.08)	1.06 (1.02 - 1.10)		1.07 (1.06-1.08)	1.07	1.063	1.078
	Rural/Wilderness	1.04 (1.03 - 1.05)	1.09 (1.06 - 1.12)		1.04 (1.03-1.05)	1.042	1.034	1.05
	Census Division
	South Atlantic	1.0 (ref)	1.0 (ref)
	New England	0.49 (0.49 - 0.5)	1.11 (0.94 - 1.31)		0.49 (0.49-0.5)	0.494	0.489	0.499
	Middle Atlantic	0.61 (0.6 - 0.61)	0.76 (0.65 - 0.89)		0.61 (0.6-0.61)	0.607	0.602	0.611
	East North Central	0.69 (0.69 - 0.69)	1.01 (0.89 - 1.14)		0.69 (0.69-0.69)	0.69	0.685	0.694
	West North Central	0.77 (0.76 - 0.78)	1.47 (1.27 - 1.71)		0.77 (0.76-0.78)	0.769	0.763	0.775
	East South Central	1.41 (1.39 - 1.42)	1.99 (1.67 - 2.38)		1.41 (1.39-1.42)	1.405	1.392	1.419
	West South Central	1.2 (1.19 - 1.21)	2.21 (1.89 - 2.58)		1.2 (1.19-1.21)	1.202	1.193	1.21
	Mountian	0.64 (0.63 - 0.64)	0.97 (0.81 - 1.15)		0.64 (0.63-0.64)	0.639	0.634	0.643
	Pacific	0.89 (0.88 - 0.9)	1.08 (0.90 - 1.30)		0.89 (0.88-0.9)	0.889	0.883	0.895
	Year
	2019	1.0 (ref)	1.0 (ref)
	2020	1.1 (1.09 - 1.1)	1.11 (1.10 - 1.12)		1.1 (1.09-1.1)	1.095	1.09	1.1
	2021	1.1 (1.09 - 1.1)	1.17 (1.16 - 1.18)		1.1 (1.09-1.1)	1.098	1.093	1.104

## Sheet: eTable 2
eTable 2. Adjusted and Unadjusted Odds Ratios (ORs) of control variables for Aim 2: assessing analgesia administration given a high pain score
		Unadjusted OR (95% CI)	Adjusted OR (95% CI)
	Race and Ethnicity
	American Indian or Alaskan Native	0.58 (0.55 - 0.6)	0.53 (0.50 - 0.56)		0.58 (0.55-0.6)	0.575	0.55	0.601
	Asian	0.69 (0.66 - 0.71)	0.87 (0.83 - 0.91)		0.69 (0.66-0.71)	0.687	0.663	0.712
	Black or African American	0.35 (0.34 - 0.35)	0.53 (0.52 - 0.54)		0.35 (0.34-0.35)	0.346	0.342	0.35
	Hispanic or Latino	0.69 (0.68 - 0.7)	0.82 (0.81 - 0.84)		0.69 (0.68-0.7)	0.686	0.677	0.695
	Multiple Race (2+)	1.01 (0.95 - 1.07)	0.93 (0.87 - 1.00)		1.01 (0.95-1.07)	1.005	0.947	1.066
	Native Hawaiian or Other Pacific Islander	0.76 (0.7 - 0.82)	0.81 (0.74 - 0.89)		0.76 (0.7-0.82)	0.761	0.703	0.823
	White	1.0 (ref)	1.0 (ref)
	Gender
	Female	1.0 (ref)	1.0 (ref)
	Male	0.99 (0.98 - 1)	1.21 (1.20 - 1.22)		0.99 (0.98-1)	0.988	0.981	0.995
	Age, years
	Adolescents, 14-19	1.0 (ref)	1.0 (ref)
	Young adults, 20-29	0.77 (0.76 - 0.79)	0.83 (0.81 - 0.85)		0.77 (0.76-0.79)	0.772	0.758	0.785
	Adults, 30-59	0.84 (0.83 - 0.85)	0.75 (0.73 - 0.76)		0.84 (0.83-0.85)	0.838	0.825	0.851
	Senior Adults, 60-74	1.13 (1.11 - 1.15)	0.79 (0.77 - 0.81)		1.13 (1.11-1.15)	1.131	1.113	1.149
	Elderly, 75-99	1.29 (1.27 - 1.32)	0.86 (0.84 - 0.88)		1.29 (1.27-1.32)	1.294	1.272	1.316
	Duration EMS was with Patient, minutes
	Short, 5 to <15	1.0 (ref)	1.0 (ref)
	Medium, 15 to <30	4.19 (4.09 - 4.29)	4.35 (4.23 - 4.48)		4.19 (4.09-4.29)	4.186	4.086	4.289
	Long, 30 to <45	10.69 (10.43 - 10.95)	12.19 (11.84 - 12.56)		10.69 (10.43-10.95)	10.686	10.429	10.948
	Extended, 45-240	19.68 (19.2 - 20.18)	24.25 (23.51 - 25.01)		19.68 (19.2-20.18)	19.683	19.198	20.181
	Agency Size
	Quartile 1: Small, 1 to < 375	1.0 (ref)	1.0 (ref)
	Quartile 2: Medium, 375 to < 1172	0.8 (0.79 - 0.8)	1.13 (1.05 - 1.22)		0.8 (0.79-0.8)	0.796	0.788	0.804
	Quartile 3: Large, 1173 to < 4080	0.67 (0.66 - 0.68)	0.98 (0.87 - 1.11)		0.67 (0.66-0.68)	0.67	0.663	0.677
	Quartile 4: X-Large, 4080 to < 33,122	0.49 (0.49 - 0.49)	0.68 (0.54 - 0.85)		0.49 (0.49-0.49)	0.489	0.485	0.494
	Urbanicity
	Urban	1.0 (ref)	1.0 (ref)
	Suburban	1.61 (1.59 - 1.63)	1.16 (1.11 - 1.22)		1.61 (1.59-1.63)	1.609	1.59	1.629
	Rural/Wilderness	1.45 (1.43 - 1.47)	1.03 (0.99 - 1.07)		1.45 (1.43-1.47)	1.453	1.433	1.474
	Census Division
	South Atlantic	1.0 (ref)	1.0 (ref)
	New England	1.02 (1 - 1.04)	1.26 (1.12 - 1.42)		1.02 (1-1.04)	1.017	0.995	1.04
	Middle Atlantic	0.67 (0.66 - 0.68)	0.86 (0.77 - 0.96)		0.67 (0.66-0.68)	0.673	0.662	0.684
	East North Central	1.14 (1.13 - 1.16)	1.57 (1.44 - 1.70)		1.14 (1.13-1.16)	1.144	1.13	1.158
	West North Central	2.03 (2 - 2.06)	2.47 (2.24 - 2.73)		2.03 (2-2.06)	2.027	1.997	2.057
	East South Central	0.85 (0.84 - 0.87)	0.82 (0.74 - 0.92)		0.85 (0.84-0.87)	0.852	0.839	0.866
	West South Central	1.75 (1.73 - 1.77)	1.89 (1.72 - 2.09)		1.75 (1.73-1.77)	1.753	1.732	1.774
	Mountian	1.7 (1.68 - 1.73)	2.81 (2.51 - 3.15)		1.7 (1.68-1.73)	1.703	1.679	1.726
	Pacific	1.32 (1.3 - 1.33)	2.15 (1.91 - 2.41)		1.32 (1.3-1.33)	1.316	1.301	1.331
	Year
	2019	1.0 (ref)	1.0 (ref)
	2020	1.15 (1.14 - 1.16)	1.12 (1.11 - 1.14)		1.15 (1.14-1.16)	1.15	1.14	1.161
	2021	1.18 (1.17 - 1.19)	1.18 (1.17 - 1.20)		1.18 (1.17-1.19)	1.182	1.171	1.192
	Higest Recorded Pain Score
	7	1.0 (ref)	1.0 (ref)
	8	1.95 (1.93 - 1.98)	2.0 (1.96 - 2.03)		1.95 (1.93-1.98)	1.953	1.926	1.98
	9	2.65 (2.61 - 2.7)	2.98 (2.92 - 3.04)		2.65 (2.61-2.7)	2.651	2.607	2.695
	10	4.51 (4.46 - 4.57)	6.07 (5.97 - 6.17)		4.51 (4.46-4.57)	4.514	4.455	4.574

## Sheet: eTable 3
eTable 3. Sensitivity analysis AORs of race/ethnicity for Aim 1: assessing pain score recording
	Race/Ethnicity	Complete Case Analysisa	Imputed Race	Data subset: only agencies with < 3% missing race	Addition to the model: categorized ICD-10 code as a fixed effectb
		AOR (95% CI)	AOR (95% CI)	AOR (95% CI)	AOR (95% CI)
	American Indian or Alaskan Native	0.74 (0.71-0.76)	0.74 (0.72 - 0.77)	0.74 (0.71-0.76)	0.74 (0.71 - 0.76)
	Asian	0.79 (0.77-0.81)	0.81 (0.79 - 0.82)	0.79 (0.77-0.81)	0.79 (0.77 - 0.8)
	Black or African American	0.96 (0.95-0.97)	0.95 (0.95 - 0.96)	0.96 (0.95-0.97)	0.96 (0.95 - 0.97)
	Hispanic or Latino	0.89 (0.88-0.90)	0.91 (0.9 - 0.92)	0.89 (0.88-0.90)	0.89 (0.88 - 0.9)
	Multiple Race (2+)	0.96 (0.92-1.00)	0.97 (0.94 - 1.01)	0.96 (0.92-1.00)	0.96 (0.92 - 0.99)
	Native Hawaiian or Other Pacific Islander	0.93 (0.89-0.98)	0.94 (0.9 - 0.99)	0.93 (0.89-0.98)	0.93 (0.89 - 0.98)
	White	1.0 reference	1.0 reference	1.0 reference	1.0 reference
	a Complete case analysis values presented in Figure 3 are presented here for ease of comparison.
	b ICD-10 codes categorized by injury type: S00-S99 injury to specified region; G89.11 acute pain due to trauma; T07-T14 injury to unknown region or regions; T20-T32 Burns.

## Sheet: eTable 4
eTable 4. Sensitivity analysis AORs of race/ethnicity for Aim 2: assessing analgesia administration given a high pain score
	Race/Ethnicity	Complete Case Analysisa	Imputed Race	Data subset: all pateints with any pain score and those missing a pain score	Data subset: only agencies with < 3% missing race	Addition to the model: categorized ICD-10 code as a fixed effectb
		AOR (95% CI)	AOR (95% CI)	AOR (95% CI)	AOR (95% CI)	AOR (95% CI)
	American Indian or Alaskan Native	0.53 (0.50 - 0.56)	0.55 (0.52 - 0.59)	0.60 (0.58 - 0.63)	0.55 (0.5 - 0.61)	0.53 (0.5 - 0.57)
	Asian	0.87 (0.83 - 0.91)	0.88 (0.85 - 0.92)	0.73 (0.71 - 0.75)	0.86 (0.81 - 0.93)	0.86 (0.83 - 0.9)
	Black or African American	0.53 (0.52 - 0.54)	0.62 (0.61 - 0.63)	0.68 (0.67 - 0.69)	0.53 (0.52 - 0.54)	0.53 (0.52 - 0.54)
	Hispanic or Latino	0.82 (0.81 - 0.84)	0.85 (0.83 - 0.86)	0.92 (0.91 - 0.93)	0.84 (0.82 - 0.86)	0.82 (0.81 - 0.84)
	Multiple Race (2+)	0.93 (0.87 - 1.00)	0.96 (0.89 - 1.03)	1.00 (0.95 - 1.05)	0.93 (0.83 - 1.03)	0.93 (0.87 - 1)
	Native Hawaiian or Other Pacific Islander	0.81 (0.74 - 0.89)	0.83 (0.76 - 0.91)	0.79 (0.74 - 0.85)	0.84 (0.73 - 0.98)	0.81 (0.73 - 0.89)
	White	1.0 reference	1.0 reference	1.0 reference	1.0 reference	1.0 reference
	a Complete case analysis values presented in Figure 3 are presented here for ease of comparison.
	b ICD-10 codes categorized by injury type: S00-S99 injury to specified region; G89.11 acute pain due to trauma; T07-T14 injury to unknown region or regions; T20-T32 Burns.
